# Supplementary material for: Green credit and market expansion strategy of high pollution enterprises—Evidence from China
Source: PLoS One. 2022 Dec 30;17(12):e0279421. doi: 10.1371/journal.pone.0279421 (PMC9803239; doi:10.1371/journal.pone.0279421)
Supplement: S1 File — (DOCX) [file pone.0279421.s001.docx]

 
 绿色信贷对企业市场扩张倾向的影响
  bys year indcd2001: cumul RDS1,gen(cum)
    gen yanfa=.
    replace yanfa=1 if cum>=0.5048
    replace yanfa=0 if cum<0.5048
	tab yanfa
	
 
 
 
 ***描述性统计表
tabstat  Score2 size age lev roe2  soe top5hold ndirector indep mgage_mean indpos  ,stats( N mean p50 sd min max) format(%6.3f)  c(s) 
logout,save( F:\公司战略选择\数据\table1) word replace:  ///
        
ttable3 Score2 size age lev roe2  soe top5hold ndirector indep mgage_mean indpos if pollu2==1 , by(policy)	

ttable3 Score2 size age lev roe2  soe top5hold ndirector indep mgage_mean indpos if pollu2==0 , by(policy)	

**差分表
**********************
diff Score2_f1 if year>2007,t(pollu2) p(policy)

**基准表3
**********************
**表1第1列
xtreg Score2  beta4   i.year if year>2006,fe
outreg2 using F:\公司战略选择\table3.doc,bd(4) drop(i.year) ctitle(FE) addtext(Country&Year, YES) replace

**表1第2列
xtreg Score2  beta4 size age lev roe2  i.year , fe
outreg2 using F:\公司战略选择\table3.doc,bd(4) drop(i.year) ctitle(FE) addtext(Country&Year, YES) append

**表1第3列
xtreg Score2  beta4  size age lev roe2  soe top5hold  ndirector indpos   i.year if year>2006, fe
outreg2 using F:\公司战略选择\table3.doc,bd(4) drop(i.year) ctitle(FE) addtext(Country&Year, YES) append
**表1第4列

xtreg Score2  beta4  size age lev roe2  soe top5hold ndirector  indpos indep mgage_mean i.year , fe
outreg2 using F:\公司战略选择\table3.doc,bd(4) drop(i.year) ctitle(FE) addtext(Country&Year, YES) append

************************

**稳健性

*安慰剂，将2010作为基准
xtreg Score2  beta4_f  size age lev roe2  soe top5hold ndirector  indpos i.year indep mgage_mean if year>2006, fe
outreg2 using F:\公司战略选择\table5.doc,bd(4) drop(i.year) ctitle(FE) addtext(Country&Year, YES) replace
*2011为政策年
xtreg Score2  beta4_f3 size age lev roe2  soe top5hold ndirector  indpos  indep mgage_mean i.year,fe
outreg2 using F:\公司战略选择\table5.doc,bd(4) drop(i.year) ctitle(FE) addtext(Country&Year, YES) append
*2008-2012年样本，以2010年为基准
xtreg Score2  beta4_f  size age lev roe2  soe top5hold ndirector  indpos i.year indep mgage_mean if year<=2012, fe
outreg2 using F:\公司战略选择\table5.doc,bd(4) drop(i.year) ctitle(FE) addtext(Country&Year, YES) append
*2013-2015年样本，以2014位样本,改样本数为3,210
xtreg Score2  beta4_f2  size age lev roe2  soe top5hold ndirector  indpos indep mgage_mean i.year if year>2013, fe
outreg2 using F:\公司战略选择\table5.doc,bd(4) drop(i.year) ctitle(FE) addtext(Country&Year, YES) append


**稳健性
*替换变量，直接用下一期的市场占有率衡量
 xtreg f.indpos beta4  size age lev roe2  soe top5hold ndirector   indep mgage_mean i.year , fe
 outreg2 using F:\公司战略选择\table6.doc,bd(4) drop(i.year) ctitle(FE) addtext(Country&Year, YES) replace
*替换变量，用下一期的销售收入的log，即未来销售收入增长)
 xtreg f.dsell beta4  size age lev roe2  soe top5hold ndirector  indpos indep mgage_mean i.year , fe
 outreg2 using F:\公司战略选择\table6.doc,bd(4) drop(i.year) ctitle(FE) addtext(Country&Year, YES) append
*加入利率减掉2008年的影响
  xtreg Score2 beta4 size age lev roe2  soe top5hold ndirector indpos  indep mgage_mean rate i.year , fe
 outreg2 using F:\公司战略选择\table6.doc,bd(4) drop(i.year) ctitle(FE) addtext(Country&Year, YES) append
*PSM-DID,由于战略都是管理层策略，故用管理层信息进行匹配)

drop treated common
gen treated=0
replace treated=1 if pollution==1
psmatch2 treated top5hold ndirector  indpos indep mgage_mean  i.year , outcome( Score2) n(1) ate ties logit common
pstest top5hold ndirector  indpos indep mgage_mean  
gen common=_support
drop if common!=1
xtreg  Score2  beta4  size age lev roe2  soe top5hold ndirector  indpos indep mgage_mean i.year , fe
outreg2 using F:\公司战略选择\table6.doc,bd(4) drop(i.year) ctitle(FE) addtext(Country&Year, YES) append

 
****监管
*违规的，两个都不显著
**新闻关注，按行业-年度中位数，关注度高的==1，关注度高的不显著，低的显著，因为绿色信贷与媒体关注是互补的关系，所以监督加强后，原来没啥监督的现在老实了
xtreg Score2 beta4 size age lev roe2  soe top5hold ndirector indep mgage_mean indpos i.year if sig2==1& year>2006, fe
outreg2 using F:\公司战略选择\table4.doc,bd(4) drop(i.year) ctitle(FE) addtext(Country&Year, YES) replace
xtreg Score2 beta4 size age lev roe2  soe top5hold ndirector indep mgage_mean indpos i.year if sig2==0 & year>2006, fe
outreg2 using F:\公司战略选择\table4.doc,bd(4) drop(i.year) ctitle(FE) addtext(Country&Year, YES) append

**机构投资者，行业-年度中位数,系数差别不是很大，交互不显著P=0.105

xtreg Score2 beta4 size age lev roe2  soe top5hold ndirector indep mgage_mean indpos i.year if jigou==1 & year>2006, fe
outreg2 using F:\公司战略选择\table4.doc,bd(4) drop(i.year) ctitle(FE) addtext(Country&Year, YES) append
xtreg Score2 beta4 size age lev roe2  soe top5hold ndirector indep mgage_mean indpos i.year if jigou==0  & year>2006, fe
outreg2 using F:\公司战略选择\table4.doc,bd(4) drop(i.year) ctitle(FE) addtext(Country&Year, YES) append

**分析师，不显著，且方向刚好相反
xtreg Score2 beta4 size age lev roe2  soe top5hold ndirector indep mgage_mean indpos i.year if fenxishi2==1  & year>2006, fe
outreg2 using F:\公司战略选择\table4.doc,bd(4) drop(i.year) ctitle(FE) addtext(Country&Year, YES) append
xtreg Score2 beta4 size age lev roe2  soe top5hold ndirector indep mgage_mean indpos i.year if fenxishi2==0  & year>2006, fe
outreg2 using F:\公司战略选择\table4.doc,bd(4) drop(i.year) ctitle(FE) addtext(Country&Year, YES) append

*******融资约束
**财务成本
xtreg caiwu  beta4  size age lev roe2  soe top5hold ndirector indep mgage_mean indpos i.year if year>2006, fe


************管理层可持续性视角


*****不可用超额收益率，推出后超额收益率下降,不显著
xtreg yabret  beta4 size age lev roe2  soe top5hold ndirector indep mgage_mean indpos i.year, fe

**不可用***用任期反映职业忧虑，任期越长职业忧虑越小,==0表示任期短忧虑大，两者统计学上无差异，但数字上，忧虑越大的回缩
xtreg Score2 beta4 size age lev roe2   top5hold ndirector indep mgage_mean indpos i.year if renqi==0  & year>2006, fe
outreg2 using F:\公司战略选择\table5.doc,bd(4) drop(i.year) ctitle(FE) addtext(Country&Year, YES) append
xtreg Score2 beta4 size age lev roe2   top5hold ndirector indep mgage_mean indpos i.year if renqi==1  & year>2006, fe
outreg2 using F:\公司战略选择\table5.doc,bd(4) drop(i.year) ctitle(FE) addtext(Country&Year, YES) append


*****不显著用持股比例,chigu==1显著降低，持股==0不显著，有持股可能更加长期角度
xtreg Score2 beta4 size age lev roe2   top5hold ndirector indep mgage_mean indpos i.year if chigu==0  & year>2006, fe
outreg2 using F:\公司战略选择\table5.doc,bd(4) drop(i.year) ctitle(FE) addtext(Country&Year, YES) append
xtreg Score2 beta4 size age lev roe2   top5hold ndirector indep mgage_mean indpos i.year if chigu==1  & year>2006, fe
outreg2 using F:\公司战略选择\table5.doc,bd(4) drop(i.year) ctitle(FE) addtext(Country&Year, YES) append


****研发动机，用中介效应)
*用无形资产衡量研发)
xtreg Score2 beta4 size age lev roe2   top5hold ndirector indep mgage_mean indpos i.year if wuxing==1  & year>2006, fe


xtreg Score2 beta4 size age lev roe2   top5hold ndirector indep mgage_mean indpos i.year if wuxing==0  & year>2006, fe

*用研发费用占总成本的比例衡量)
xtreg Score2 beta4 size age lev roe2   top5hold ndirector indep mgage_mean indpos i.year if yanfa==1  & year>2006, fe


xtreg Score2 beta4 size age lev roe2   top5hold ndirector indep mgage_mean indpos i.year if yanfa==0  & year>2006, fe

***进财务约束渠道

***进一步用)现金流,与分析师一样方向刚好相反，即高现金流的有更强的减少发展规模，因为去做研发了,高现金流也意味着企业投资机会较少或者造血能力很强，此时更有动力研发

xtreg Score2 beta4 size age lev roe2   top5hold ndirector indep mgage_mean indpos i.year if xianjinliu==1  & year>2006, fe
outreg2 using F:\公司战略选择\table5.doc,bd(4) drop(i.year) ctitle(FE) addtext(Country&Year, YES) append
xtreg Score2 beta4 size age lev roe2   top5hold ndirector indep mgage_mean indpos i.year if xianjinliu==0  & year>2006, fe
outreg2 using F:\公司战略选择\table5.doc,bd(4) drop(i.year) ctitle(FE) addtext(Country&Year, YES) append
***产权性质，民营企业有更强的创新动机也有更强的融资约束，因此使得市场开拓项目缺少支持，使企业战略趋于稳定
xtreg Score2 beta4 size age lev roe2   top5hold ndirector indep mgage_mean indpos i.year if soe==1  & year>2006, fe
outreg2 using F:\公司战略选择\table5.doc,bd(4) drop(i.year) ctitle(FE) addtext(Country&Year, YES) replace
xtreg Score2 beta4 size age lev roe2   top5hold ndirector indep mgage_mean indpos i.year if soe==0  & year>2006, fe
outreg2 using F:\公司战略选择\table5.doc,bd(4) drop(i.year) ctitle(FE) addtext(Country&Year, YES) append

****经营质量与战略)股权激励是否存在sig_option==1,存在激励的，不显著，不存在的降低，
xtreg Score2 beta4 size age lev roe2   top5hold ndirector indep mgage_mean indpos i.year if sig_option==1  & year>2006, fe
outreg2 using F:\公司战略选择\table5.doc,bd(4) drop(i.year) ctitle(FE) addtext(Country&Year, YES) append
xtreg Score2 beta4 size age lev roe2   top5hold ndirector indep mgage_mean indpos i.year if sig_option==0  & year>2006, fe
outreg2 using F:\公司战略选择\table5.doc,bd(4) drop(i.year) ctitle(FE) addtext(Country&Year, YES) append

****kz约束，约束高的没有研发动机，约束低的反而降低了，融资约束低意味着企业资产负债情况更加健康

xtreg Score2 beta4 size age lev roe2   top5hold ndirector indep mgage_mean indpos i.year if kz==1  & year>2006, fe
outreg2 using F:\公司战略选择\table5.doc,bd(4) drop(i.year) ctitle(FE) addtext(Country&Year, YES) append
xtreg Score2 beta4 size age lev roe2   top5hold ndirector indep mgage_mean indpos i.year if kz==0  & year>2006, fe
outreg2 using F:\公司战略选择\table5.doc,bd(4) drop(i.year) ctitle(FE) addtext(Country&Year, YES) append


***经济后果，不要用中介了，直接说政策是否会带来
**对公司形象
***负面情绪，推出后高污染企业负面情绪上升
xtreg Negprop_All1 beta4 size age lev roe2  soe top5hold ndirector indep mgage_mean indpos i.year if year>2006, fe
xtreg Negprop_All1 Score2 beta4 size age lev roe2  soe top5hold ndirector indep mgage_mean indpos i.year if year>2006, fe

****分析师预测盈余，推出后，盈余下降
xtreg feps beta4 size age lev roe2  soe top5hold ndirector indep mgage_mean indpos i.year if year>2006, fe
xtreg feps Score2 beta4 size age lev roe2  soe top5hold ndirector indep mgage_mean indpos i.year if year>2006, fe


**盈利能力
*用roa，显著且beta4系数变小，说明是战略是不完全中介)
xtreg 总资产净利润率ROAA beta4 size age lev roe2   top5hold ndirector indep mgage_mean indpos i.year if year>2006, fe
xtreg 总资产净利润率ROAA Score2 beta4 size age lev roe2   top5hold ndirector indep mgage_mean indpos i.year , fe

*用roe)

xtreg 净资产收益率A_f1 beta4 size age lev   top5hold ndirector indep mgage_mean indpos i.year if year>2006, fe
xtreg 净资产收益率A_f1 Score2_f1 beta4 size age lev   top5hold ndirector indep mgage_mean indpos i.year , fe

**风险，都不显著，说明政策推出并不会导致企业风险增大


xtreg 净资产收益率A_sd beta4 size age lev roe2   top5hold ndirector indep mgage_mean indpos i.year if year>2006 , fe

xtreg ncskew beta4 size age lev roe2   top5hold ndirector indep mgage_mean indpos i.year if year>2006 , fe
